# Supplementary material for: Group psychosocial interventions for anxiety, depression, and post-traumatic stress disorder in children and adolescents in low- and middle-income countries: A realist systematic review and meta-analysis of randomised controlled trials
Source: PLOS Ment Health. 2026 Jan 29;3(1):e0000533. doi: 10.1371/journal.pmen.0000533 (PMC12854475; doi:10.1371/journal.pmen.0000533)
Supplement: S2 Table — (XLSX) [file pmen.0000533.s004.xlsx]

## Sheet: Sheet1
Study ID	Author	Year	Data extracted by	Date	Data checked by	Date	ptsd	dep	anx	outcomes	Intervention type	n	PTSD measure	ptsd_pre_mean	ptsd_pre_sd	ptsd_post_mean	ptsd_post_sd	ptsd_ch_mean	ptsd_ch_ds	ptsd_es	ptsd_notes	dep_measures	dep_pre_mean	dep_pre_sd	dep_post_mean	dep_post_sd	dep_ch_mean	dep_sd_change	ES_b_g	Notes	anxiety measure	anx_pre_mean	anx_pre_sd	anx_post_mean	anx_post_sd	anx_ch_mean	anx_ch_sd	anx_ES	Notes
1	Ahmadi	2022	TJ	2023-08-17	MA	2023-09-12	1	0	0	P	m-WET	40	CRIES-13	37	10.713	32.12	8.129
1	Ahmadi	2022	TJ	2023-08-17	MA	2023-09-12	1	0	0	P	TF-CBT	40	CRIES-13	36.42	11.485	35.49	8.995
1	Ahmadi	2022	TJ	2023-08-17	MA	2023-09-12	1	0	0	P	Waitlist	40	CRIES-13	44.71	7.32	41.45	8.367
2	Akhtar	2021	TJ	2023-08-17	MA	2023-09-12	1	1	0	P, D	EASE	33	CRIES-13	23.27	18.48	19.97	18.29					PHQ-A	6.3	6.28	3.09	3.98
2	Akhtar	2021	TJ	2023-08-17	MA	2023-09-12	1	1	0	P, D	ETAU	26	CRIES-13	26	21	19.04	16.36					PHQ-A	4.38	4.13	3.16	4.4
3	Barron	2013	TJ	2023-08-17	MA	2023-09-12	1	1	0	P, D	TRT (TF-CBT based)	90								0.76	ES only
3	Barron	2013	TJ	2023-08-17	MA	2023-09-12	1	1	0	P, D	Waitlist	50
4	Barron	2016	TJ	2023-08-17	MA	2023-09-12	1	1	0	P, D	TRT (TF-CBT based)	75	CRIES-13	25.59	7.08	18.57	8.8					DSRS	16.3	4.97	16.16	5.68
4	Barron	2016	TJ	2023-08-17	MA	2023-09-12	1	1	0	P, D	Waitlist	64	CRIES-13	24.67	5.53	24.16	8.04					DSRS	14.71	4.3	16.23	5.54
5	Barron	2021	TJ	2023-08-17	MA	2023-09-12	1	1	0	P, D	TRT (TF-CBT based)	14	CRIES-13	25.75	6.477	15.5	3.59					MFQ	11.79	4.949	6.5	1.787
5	Barron	2021	TJ	2023-08-17	MA	2023-09-12	1	1	0	P, D	TAU	16	CRIES-13	24.69	5.237	24.69	4.868					MFQ	9.31	6.063	12.19	4.102
6	Bella-Awusah	2016	TJ	2023-08-17	MA	2023-09-12	0	1	0	D	CBT	20										BDI	25.3	8.8	11.8	9.6
6	Bella-Awusah	2016	TJ	2023-08-17	MA	2023-09-12	0	1	0	D	Waitlist	20										BDI	24.2	6.1	21.1	7.9
7	Betancourt	2012	TJ	2023-08-17	MA	2023-09-12	0	1	0	D	IPT	103										APAI			26.5855				0.704474
7	Betancourt	2012	TJ	2023-08-17	MA	2023-09-12	0	1	0	D	Waitlist	201										APAI			36.6001
8	Betancourt	2014	TJ	2023-08-17	MA	2023-09-12	1	0	0	P	YRI (CBT based)	222	PTSD-RI	0.68	0.39		0.39			-0.02
8	Betancourt	2014	TJ	2023-08-17	MA	2023-09-12	1	0	0	P	ETAU	214	PTSD-RI	0.77	0.41		0.41
9	Bolton	2007	TJ	2023-08-17	MA	2023-09-12	0	1	0	D	IPT	105										APAI	43.5	10.1	27.8	17.2
9	Bolton	2007	TJ	2023-08-17	MA	2023-09-12	0	1	0	D	Waitlist	104										APAI	44.2	10.8	37.3	15.9
10	Bryant	2022	TJ	2023-08-17	MA	2023-09-12	1	1	0	P, D	EASE	185	CRIES-13	24.19	12.11	23.29	12.11				SD from SE	PHQ-A	15.06	5.85	12.8	4.9
10	Bryant	2022	TJ	2023-08-17	MA	2023-09-12	1	1	0	P, D	ETAU	286	CRIES-13	18.39	15.05	18.23	15.05					PHQ-A	15.39	4.57	12.37	4.9
11	Chen	2014	TJ	2023-08-17	MA	2023-09-12	1	1	0	P, D	CBT	10	CRIES-13	41.2	11.8	33.6	4.5					CES-D	23.4	14.2	19.7	13
11	Chen	2014	TJ	2023-08-17	MA	2023-09-12	1	1	0	P, D	CBT	22	CRIES-13	27.2	13.3	30.8	11.2					CES-D	13.5	10	17.4	10.1
12	Daryabeigi	2020	TJ	2023-08-17	MA	2023-09-12	0	1	1	D, A	Coping Cat (CBT based)	16										CBCL withdrawal/depression	9.63	1.668	8.56	1.632					CBCL anxiety/depression	22.38	3.096	19.88	2.473
12	Daryabeigi	2020	TJ	2023-08-17	MA	2023-09-12	0	1	1	D, A	TAU	16										CBCL withdrawal/depression	9.19	2.257	9.44	2.032					CBCL anxiety/depression	21.31	3.24	20.88	2.825
13	Dorsey	2020	TJ	2023-08-17	MA	2023-09-12	1	0	0	P	TF-CBT	320	CPSS	24.534	6.61	11.926	7.04				Averaged over sub-groups
13	Dorsey	2020	TJ	2023-08-17	MA	2023-09-12	1	0	0	P	TAU	320	CPSS	22.582	6.937	14.894	7.695
14	Ede	2020	TJ	2023-08-17	MA	2023-09-12	0	1	0	D	CBT	82										CES-DC	49.1	6.25	12.45	6.61
14	Ede	2020	TJ	2023-08-17	MA	2023-09-12	0	1	0	D	Waitlist	80										CES-DC	50.44	7.68	49.3	4.99
15	El-Khani	2021	TJ	2023-08-17	MA	2023-09-12	1	1	1	P, D, A	TRT (TF-CBT based) + parenting	41	CRIES-13	43.56	8.35	12.83	5.366					DSRS	13.62	5.64	8.35	3.9					SCARED	35.14	12.11	22.98	12.17
15	El-Khani	2021	TJ	2023-08-17	MA	2023-09-12	1	1	1	P, D, A	TRT (TF-CBT based) only	38	CRIES-13	39.81	6.654	18.82	8.692					DSRS	13.32	5.86	9.67	4.66					SCARED	34.15	13.19	22.56	14.25
15	El-Khani	2021	TJ	2023-08-17	MA	2023-09-12	1	1	1	P, D, A	Waitlist	40	CRIES-13	38.33	8.057	27.81	7.768					DSRS	11.34	6.52	11.83	4.09					SCARED	34.66	13.69	27.02	13.3
16	Getanda	2020	TJ	2023-08-17	MA	2023-09-12	1	1	1	P, D, A	WfR (NET based)	27	CRIES-13	45	6.3	17.3	11.5					DSRS	18.1	6.7	10	6.9													uses RCMAS
16	Getanda	2020	TJ	2023-08-17	MA	2023-09-12	1	1	1	P, D, A	Waitlist	27	CRIES-13	40.4	8.4	38	10					DSRS	15.8	5.3	17	5.5
17	Gordon	2008	TJ	2023-08-17	MA	2023-09-12	1	0	0	P	mind-body skills	41	HTQ	2.5	0.3	2	0.3
17	Gordon	2008	TJ	2023-08-17	MA	2023-09-12	1	0	0	P	Waitlist	41	HTQ	2.5	0.3	2.4	0.4
18	Jacob	2016	TJ	2023-08-17	MA	2023-09-12	0	1	0	D	bibliotherapy	15										BDI-II	28.33	12.408	12.13	9.949
18	Jacob	2016	TJ	2023-08-17	MA	2023-09-12	0	1	0	D	TAU	15										BDI-II	23.6	9.006	24.87	8.365
19	Jordans	2010	TJ	2023-08-17	MA	2023-09-12	1	1	1	P, D, A	CBI	164	CPSS	20.15	5.47	17.71	4.83					DSRS	13.57	3.39	11.41	3.53					SCARED	4.55	1.58	3.84	1.53
19	Jordans	2010	TJ	2023-08-17	MA	2023-09-12	1	1	1	P, D, A	Waitlist	161	CPSS	21.01	6.46	18.62	5.26					DSRS	12.93	3.26	12.6	2.91					SCARED	3.96	1.36	3.71	1.23
20	Kaesornsamut	2012	TJ	2023-08-17	MA	2023-09-12	0	1	0	D	BAND (CBT and IPT based)	30										CES-D	19.23	2.78	16.33	5.71
20	Kaesornsamut	2012	TJ	2023-08-17	MA	2023-09-12	0	1	0	D	Waitlist	30										CES-D	20.6	3.44	22.2	5.1
21	Kalantari	2012	TJ	2023-08-17	MA	2023-09-12	1	0	0	P	WfR (NET based)	29	TGIC	56.3	11.6	44.9	12.6
21	Kalantari	2012	TJ	2023-08-17	MA	2023-09-12	1	0	0	P	Waitlist	32	TGIC	49.9	13.3	53.9	14.2
22	Khalid	2022	TJ	2023-08-17	MA	2023-09-12	0	1	1	D, A	Guided Self Help (CBT based)	28										PHQ-9	9.81	4.55	3.77	4					GAD-7	8.58	5.32	2.88	3.02
22	Khalid	2022	TJ	2023-08-17	MA	2023-09-12	0	1	1	D, A	Waitlist	27										PHQ-9	8.09	4.25	8.05	4.52					GAD-7	8.95	5.61	10.6	4.83
23	Khan	2019	TJ	2023-08-17	MA	2023-09-12	0	0	1	A	Coping Cat (CBT based)	12																			SCARED	41.58	5.73	29.33	12.75
23	Khan	2019	TJ	2023-08-17	MA	2023-09-12	0	0	1	A	Waitlist	12																			SCARED	44.33	7.63	45.92	7.73
24	Layne	2008	TJ	2023-08-17	MA	2023-09-12	1	1	0	P, D	CBI	66	PTSD-RI	36.37	14.27	24.52	13.61					DSRS	32.61	11.39	29.93	6.51
24	Layne	2008	TJ	2023-08-17	MA	2023-09-12	1	1	0	P, D	ETAU	61	PTSD-RI	33.02	10.27	27.35	12.31					DSRS	28.61	9.86	30.52	5.74
25	Li	2022	TJ	2023-08-17	MA	2023-09-12	1	0	0	P	TF-CBT	45	PTSD-RI	27.85	12.71	21.9	15.89			-0.38
25	Li	2022	TJ	2023-08-17	MA	2023-09-12	1	0	0	P	TAU	42	PTSD-RI	28.71	13.88	28.59	16.69
26	McMullen	2013	TJ	2023-08-17	MA	2023-09-12	1	0	0	P	TF-CBT	25	PTSD-RI	37.1	9.2	10.6	4.5				whole group only
26	McMullen	2013	TJ	2023-08-17	MA	2023-09-12	1	0	0	P	Waitlist	25	PTSD-RI	37.3	8.5	34.8	11.6
27	O'Callaghan	2013	TJ	2023-08-17	MA	2023-09-12	1	2	2	P, D	TF-CBT	24	PTSD-RI	40.88	10.03	18.38	10.53					AYPA (APAI)	37.96	10.16	13.96	10.3				Scale doesn't differentiate between Anx and Dep
27	O'Callaghan	2013	TJ	2023-08-17	MA	2023-09-12	1	2	2	P, D	Waitlist	28	PTSD-RI	40.29	10.91	42.93	13.67					AYPA (APAI)	39.18	10.57	40.04	15.18
28	Osborn	2021	TJ	2023-08-17	MA	2023-09-12	0	1	1	D, A	Shamiri (eclectic)	205										PHQ-8	12.9	4.6	7.2	4.9					GAD-7	13.3	3.4	7	4.8
28	Osborn	2021	TJ	2023-08-17	MA	2023-09-12	0	1	1	D, A	ETAU	208										PHQ-8	12.4	4.8	8.3	4.7					GAD-7	13.3	3.4	8.3	4.3
29	Peter	2022	TJ	2023-08-17	MA	2023-09-12	0	0	1	A	Mindfulness-based intervention	36																			SCAS	48.697	7.66	40.85	10.69
29	Peter	2022	TJ	2023-08-17	MA	2023-09-12	0	0	1	A	Waitlist	36																			SCAS	59.84	7.78	59.78	7.3
30	Pityaratstian	2014	TJ	2023-08-17	MA	2023-09-12	1	0	0	P	CBT	18	PTSD-RI	34.5	12.79	32.56	13.69			0.21
30	Pityaratstian	2014	TJ	2023-08-17	MA	2023-09-12	1	0	0	P	Waitlist	18	PTSD-RI	34.22	13.88	34.61	13.77
31	Saw	2019	TJ	2023-08-17	MA	2023-09-12	0	1	0	D	CBT	10										RADS-2	80.2	4.83	68.9	10.29
31	Saw	2019	TJ	2023-08-17	MA	2023-09-12	0	1	0	D	Waitlist	10										RADS-2	79.1	3.67	77.8	1.75
32	Saw	2020	TJ	2023-08-17	MA	2023-09-12	0	1	0	D	CBT	42										RADS-2	83.88	4.6	77.14	4.85
32	Saw	2020	TJ	2023-08-17	MA	2023-09-12	0	1	0	D	Waitlist	43										RADS-2	84.37	4.68	81.47	5.29
33	Tol	2008	TJ	2023-08-17	MA	2023-09-12	1	1	1	P, D, A	CBI	182	CPSS	20.92	8.75	11.82	8.75	-9.1	9.2	0.44	change scores only	DSRS	12.29	3.33	11.49	3.33	-0.8	3.88			SCARED	4.38	1.76	3.41	1.76	-0.97	2.16
33	Tol	2008	TJ	2023-08-17	MA	2023-09-12	1	1	1	P, D, A	Waitlist	221	CPSS	22.35	8.39	17.5	8.39	-4.85	9.49		post SD assumed to be same as pre	DSRS	12.55	3.47	13.05	3.47	0.5	4.33			SCARED	4.46	1.87	3.81	1.87	-0.65	2.32
34	Tol	2012	TJ	2023-08-17	MA	2023-09-12	1	0	0	P, D, A	CBI	198	CPSS	15.03	8.89	9.793	8.89	5.237	8.15766
34	Tol	2012	TJ	2023-08-17	MA	2023-09-12	1	0	0	P, D, A	Waitlist	201	CPSS	15.7	9.12	9.283	9.12	6.417	8.04441
35	Tol	2014	TJ	2023-08-17	MA	2023-09-12	1	1	0	P, D	CBI	153	CPSS	15.62	9.42	9.856	9.42	5.764	10.327			DSRS	9.97	4.82	8.158	4.82	1.812	5.029
35	Tol	2014	TJ	2023-08-17	MA	2023-09-12	1	1	0	P, D	Waitlist	176	CPSS	16.3	7.35	11.296	7.35	5.004	10.015			DSRS	11.28	5.08	8.504	5.08	2.776	5.79
36	Ugwu	2022	TJ	2023-08-17	MA	2023-09-12	0	1	0	D	REBT	24										CDI	51.63	9.74	23.25	4.39
36	Ugwi	2022	TJ	2023-08-17	MA	2023-09-12	0	1	0	D	Waitlist	24										CDI	52.37	5.03	51.96	5.12
37	Zafar	2015	TJ	2023-08-17	MA	2023-09-12	0	1	1	D, A	Didactic therapy	50										DASS subscale	34.7	5.4	22.85	2.419					DASS subscale	33.8	6.455	22.55	3.06
37	Zafar	2015	TJ	2023-08-17	MA	2023-09-12	0	1	1	D, A	Waitlist	50										DASS subscale	33.55	5.85	33.95	4.962					DASS subscale	33.65	5.908	34.05	5.489
